# Supplementary material for: Metabolic regulation of proteome stability via N-terminal acetylation controls male germline stem cell differentiation and reproduction
Source: Nat Commun. 2023 Oct 23;14:6737. doi: 10.1038/s41467-023-42496-9 (PMC10593830; doi:10.1038/s41467-023-42496-9)
Supplement: Supplementary file 4 — Source Data [file 41467_2023_42496_MOESM4_ESM.xlsx]

## Sheet: Figure 1
Fig. 1B			Fig. 1C			Fig. 1D				Fig. 1F
Ctrl	CG14740 KO/Df		bam>	bam>dCS RNAi + CG14740 shRNA		bam >	bam>dACLY RNAi	bam>dACLY shRNA		bam>dcr2	bam>dcr2 + dCIC shRNA		1:Fertile
1	1		1	1		1	0	0		1	1		0: Sterile
1	1		1	1		1	0	0		1	1
1	1		1	1		1	0	0		1	1
1	1		1	1		1	0	0		1	1
1	1		1	1		1	0	0		1	1
1	1		1	0		1	0	0		1	1
1	1		1	0		1	0	0		1	1
1	1		1	0		1	0	0		1	1
1	1		1	0		1	0	0		1	1
1	1		1	0		1	0	0		1	0
1	0		1	1		1	0			1	1
1	1		1	1		1	0			1	1
1	1		1	1		1	0			1	1
1	1		1	1		1	0			1	1
1	1		1	1		1	0			1	1
1	1		1	1		1	0			1	1
1	1		1	1		1	0			1	1
1	1		1	1		1	0			1	1
1	0		1	1		1	0			1	1
1			0	1		1	0			0	1
1			1	0						1	1
			1	0						1	1
			1	0						1	0
			1	1						1	1
			1	1						1	1
				1							1
				1							1
				0							1
				0							1
Fig. 1G
bam>	bam>Indy-2 RNAi	bam>CG33934 shRNA	bam>CG7309 RNAi	bam>Indy-2 RNAi + CG33934 shRNA	bam>Indy-2 RNAi + CG7309 RNAi	bam>Indy2 RNAi + CG33934 shRNA + CG7309 RNAi	bam>Indy-2 RNAi + CG33934 shRNA + CG7309 Rescue
124.64	167.44	73.17	170.59	53.66	121.74	55.07	82.93
115.94	83.72	141.46	223.53	170.73	104.35	63.77	73.17
63.77	125.58	87.8	94.12	34.15	127.54	49.28	175.61
110.14	41.86	78.05	58.82	92.68	49.28	14.49	195.12
40.58	102.33	121.95	70.59	58.54	37.68	23.19	97.56
113.04	134.88	102.44	47.06	9.76	20.29	31.88	68.29
98.55	51.16	48.78	76.47	53.66	5.8	34.78	58.54
57.97	88.37	175.61	52.94	146.34	31.88	20.29	170.73
101.45	32.56	107.32	58.82	19.51	23.19	26.09	180.49
37.68		190.24	58.82	19.51	5.8	8.7	136.59
125.58		152.17	22.86	39.13	46.51	28.99	130.43
74.42		152.17	85.71	78.26	46.51	17.39	60.87
111.63		43.48	102.86	126.09	55.81	40.58	113.04
93.02		147.83	114.29	139.13	65.12	37.68	39.13
88.37		52.17	80	147.83	116.28	49.28	52.17
158.14		178.26	91.43	121.74	111.63	17.39	95.65
167.44		73.91	91.43	30.43	83.72	20.29	47.83
106.98		60.87	165.71	78.26	23.26	0	147.83
65.12		56.52	62.86	21.74	41.86	0	0
51.16		21.74	91.43	4.35	51.16	0	0
194.12				5.13	9.3	69.77
182.35				82.05	4.65	65.12
100				41.03	18.6	167.44
211.76				76.92	46.51	55.81
100				20.51	18.6	158.14
211.76				41.03	9.3	134.88
47.06				117.95	9.3	13.95
76.47				66.67		18.6
17.65				10.26		46.51
82.35				0		4.65
142.86						46.51
51.43						4.65
285.71						13.95
97.14						13.95
85.71						4.65
57.14						9.3
102.86						4.65
125.71						0
114.29						0
74.29						111.76
						129.41
						64.71
						76.47
						29.41
						11.76
						58.82
						82.35
						76.47
						64.71
						22.86
						45.71
						17.14
						80
						11.43
						85.71
						45.71
						22.86
						0
						0

## Sheet: Figure 2
Fig. 2B				Fig. 2C				Fig. 2D				Fig. 2F
bam>	bam>dACLY shRNA	bam>dACLY shRNA + dACLY Rescue		bam>	bam>dACLY shRNA	bam>dACLY shRNA + dACLY Rescue		bam>	bam>dACLY shRNA	bam>dACLY shRNA + dACLY Rescue		bam>	bam>dACLY shRNA	bam>dACLY shRNA + dACLY Rescue
1	0	1		40.51	0	25.32		1	0	1		100	0	50
1	0	1		126.58	0	43.04		1	0	1		100	0	100
1	0	1		22.78	0	83.54		1	0	1		100	0	50
1	0	1		139.24	0	30.38		1	0	1		50	0	50
1	0	1		91.14	0	37.97		1	0	1		100	0	50
1	0	1		81.01	0	40.51		1	0	1		50	0	50
1	0	1		86.08	0	15.19			0	1		100	0	50
1	0	0		154.43	0	0			0	1		100	0	100
1	0	0		108.86	0	0			0	1		0	0	50
1	0	0		149.37	0	0			0			100	0	100
1	0	1							0			100	0	0
1	0	1							0			100	0	100
1	0	1							0			100	0	100
1	0	1							0			0	0	50
1	0	1							0			50	0
1	0	1							0			0	0
1	0	1							0			0	0
1	0	0							0			100	0
1	0	0							0			50	0
1	0	0							0			100	0
												100	0
												100	0
												0	0
												0	0
Fig. 2G				Fig. 2H				Fig. 2J				100	100
Bam >	Bam > dACLY shRNA	Bam > dACLY shRNA + dACLY Topi> Rescue		Bam >	Bam > dACLY shRNA	Bam > dACLY shRNA + dACLY Topi> Rescue		nos >	nos > dACLY RNAi			200	0
1	0	1		100	0	125		1	1			200	0
1	0	1		100	0	50		1	1			200	0
1	0	1		133.333	0	75		1	1			0	0
1	0	1		66.6667	0	50		1	1			300	0
1	0	1		133.333	0	100		1	1			100	0
1	0	1		66.6667	0	100		1	1			100	0
1	0	1		66.6667	0	75		1	1			100	0
1	0	1		133.333	0	125		1	1			66.6667	0
1	0	1		100	0	125		1	1			200	0
1	0	1		100	0	25		1				0	0
1	0	1		75	0	75						133.333	0
1	0	1		125	0	50						133.333	0
1	0	1		100	0	50						66.6667	0
1	0	1		125	0	50						133.333	0
1	0	1		0	0	75						66.6667	0
1	0	1		0	0	150						66.6667	0
1	0	1		100	0	125						133.333	0
1	0	1		50	0	75						0
1	0	1		75	0	50						133.333
1	0	0		100	0	50
		0		125	0	75
		0		50	0	50
		0		100	0	100
		0		100	0	50
		1		100	0
		1		150	0
		1		125	0
		1		150	0
		1		75	0
		1		100	0
		1		100	0
		1		100	0
		1		125	0
		1		100	0
		1		75	0
		1		100	0
		1		75	0
		1		125	0
		1		100	0
		1		75	0
		1			0
		1			0
		1			0
		0			75
		0
		0
		0
		0
Fig. 2K				Fig. 2L							Fig. 2M
Bam >	Bam > dACLY RNAi	Bam > dACLY RNAi + dACLY Topi> Rescue		Bam >	Bam > dACLY shRNA	Bam > dACLY shRNA + dACLY Rescue	Bam > dACLY shRNA + dACLY Rescue H	Bam > dACLY shRNA + dACLY Rescue R	Bam > dACLY shRNA + dACLY Rescue D		Bam >	Bam > dACLY shRNA	Bam > dACLY shRNA + dACLY Rescue	Bam > dACLY shRNA + dACLY Rescue H	Bam > dACLY shRNA + dACLY Rescue R	Bam > dACLY shRNA + dACLY Rescue D
1	0	1		1	0	1	0	0	0		100	0	50	100	0	50
1	0	1		1	0	1	0	0	0		100	0	100	0	0	0
1	0	1		1	0	1	0	0	0		100	0	50	0	0	0
1	0	1		1	0	1	0	0	0		200	0	50	0	0	0
1	0	1		0	0	0	0	0	0		100	0	50	0	0	0
1		1		1	0	1	0	0	0		0	0	50	0	0	0
1		0		1	0	1	0	0	0		100	0	50	0	0	0
1		0		1	0	1	0	0	0		100	0	100	0	0	0
1		0		1	0	1	0	0	0		100	0	50	0	0	0
1		0		1	0	1	0	0	0		200	0	100	0	0	0
		0		1	0	1	0	0	0		0	0	0	0	0	0
		0		1	0	1	0	0	0		100	0	100	0	0	0
		0		1	0	1	0	0	0		200	0	100	0	0	0
				1	0	1	0	0	0		200	100	50	0	0	0
				1	0	1	0	0	0		100	100		0	0	0
				1	0	0	0	0	0		0	100		0	0	0
											100	0		0	0	0
											0	0		0		0
											200	0		0		0
											200	0		0		0
											0	0				0
											100	0				0
											100	0
											100	0
											100	0
											200	0
											200	0
											300	0
											200	0
											0	0
											100	0
											100	0
											300	0
											100	0
											100	0
											50	0
											100	0
											100	0
											0	0
											50	0
											100
											100
											50
											100
											100
											50
											0

## Sheet: Figure 4
Fig. 4A			Fig. 4C			Fig. 4D			Fig. 4F
Ctrl	dNAA20 KO		nos>flp	nos> dNAA20 FRT		nos>flp	nos> dNAA20 FRT		nos>flp	nos> dNAA20 FRT
85.94	0.2356		1	0		1	1		50	50
138.88	0.0719		1	0		1	1		50	0
114.06	0.0627		1	0		1	1		0	0
71.983	1.3933		1	0		1	0		200	0
	0.6495		1	0		1	0		100	0
			1	0		1	0		150	0
			1	0		1	0		0	0
			1	0		1	0		50	0
			1	0		1	0		200	0
			0	0		1	0		200	0
			1	0		1	0		100	0
			1	0		1	0		200	0
			1	0		1	0		50	0
			1	0		1	0		100	0
			1	0		1	0		50	0
			1	0		1	0		100	0
			1	0		1	0		150	0
			1	0		1	0		100	0
			1	0		1	0		100	0
			1	0		1	0		100	0
			1	0		1	0		200	0
			1	0		1	0		0	0
			1	0		1	0		150	0
			1	0		1	0		50	0
			1	0		1	0		50	0
			1	0		1	0		100	0
			1	0		1	0		150	0
			1	0		1	0		50	0
			1	0		1	0		0	0
			1	0		1	0		50	0
				0		1	0		50	0
				0		1	0		150	0
				0		1	0		100	0
				0		1	0		150	0
				0		1	0		200	0
				0		1	0		200	0
				0		1	0		0	0
				0			0		100	0
				0			0		150	50
				0			0		50	50
				0			0		150	0
				0			0		200	0
				0			0		100	0
				0			0		150	0
				0			0		150	0
				0			1		100	0
				0			1		150	0
				0			1		0	0
				0			0		50	0
				0			0		150	0
				0			0			0
				0			0			0
				0			0			0
				0			0			0
				0			0			0
				0			0			0
				0			0			0
				0			0			0
				0			0			0
				0			0			0
				0			0			0
				0			0			0
				0			0			0
				0			0			0
				0			0			0
				0			0			0
				0			0			0
				0			0			0
				0			0			0
				0			0			0
				0			0			0
				0			0			0
				0			0			0
				0			0			0
				0			0			0
				0			0			0
				0			0			0
				0			0			0
				0			0			0
				0			0			0
				0						0
				0						0
				0						0
				0						0
				0						0
				0						0
				0						0
				0						0
				0						0
				0						0
				0						0
				0						0
				0						0
				0						0
				0						0
				0						0
				0						0
				0						0
				0						0
				0						0
				0
				0
				0
				0
				0
				0
				0
				0
				0
				0
				0
				0
				0
				0
				0
				0
				0
				0
				0
				0
				0
				0

## Sheet: Figure 5
Fig. 5A					Fig. 5B					Fig. 5C					Fig. 5D					Fig. 5J			Fig. 5E					Fig. 5F					Fig. 5G					Fig. 5H					Fig. 5K			Fig. 5L
bam>dcr2	bam>dcr2 dNAA20 RNAi	bam>dcr2 dNAA20 RNAi + NAA20 Rescue	bam>dcr2 dNAA20 RNAi + NAA20 Topi>Rescue		bam>dcr2	bam>dcr2 dNAA20 RNAi	bam>dcr2 dNAA20 RNAi + NAA20 Rescue	bam>dcr2 dNAA20 RNAi + NAA20 Topi>Rescue		bam>dcr2	bam>dcr2 dNAA20 RNAi	bam>dcr2 dNAA20 RNAi + NAA20 Rescue	bam>dcr2 dNAA20 RNAi + NAA20 Topi>Rescue		bam>dcr2	bam>dcr2 dNAA20 RNAi	bam>dcr2 dNAA20 RNAi + NAA20 Rescue	bam>dcr2 dNAA20 RNAi + NAA20 Topi>Rescue		nos>	nos> dNAA20 RNAi		bam>dcr2	bam>dcr2 dNAA25 RNAi	bam>dcr2 dNAA25 RNAi + NAA25 Rescue	bam>dcr2 dNAA25 RNAi + NAA25 Topi>Rescue		bam>dcr2	bam>dcr2 dNAA25 RNAi	bam>dcr2 dNAA25 RNAi + NAA25 Rescue	bam>dcr2 dNAA25 RNAi + NAA25 Topi>Rescue		bam>dcr2	bam>dcr2 dNAA25 RNAi	bam>dcr2 dNAA25 RNAi + NAA25 Rescue	bam>dcr2 dNAA25 RNAi + NAA25 Topi>Rescue		bam>dcr2	bam>dcr2 dNAA25 RNAi	bam>dcr2 dNAA25 RNAi + NAA25 Rescue	bam>dcr2 dNAA25 RNAi + NAA25 Topi>Rescue		nos>	nos> dNAA25 RNAi		bam>dcr2	bam>dcr2 dNAA20 RNAi	bam>dcr2 dNAA20 RNAi + NAA20 Rescue	bam>dcr2 dNAA20 RNAi + NAA20 Rescue H
1	0	1	1		240	0	40	126.92		1	1	1	1		100	50	150	0		1	1		1	0	1	1		240	0	38.1	63.6		1	1	1	1		0	50	150	100		1	1		500	60	0	20
1	0	1	1		300	0	100	50		1	1	1	1		0	50	0	0		1	1		1	0	1	1		300	0	52.38	45.5		1	0	1	1		150	0	50	0		1	1		400	0	0	60
1	0	1	1		20	0	20	84.62		1	1	1	1		0	0	0	0		1	1		1	0	1	1		20	0	95.24	54.5		1	0	1	1		100	0	150	200		1	1		100	0	23.19	100
1	0	1	1		60	0	0	96.15		1	1	1	1		150	0	200	33.33		1	1		1	0	1	1		60	0	23.81	45.5		1	0	1	1		150	0	50	50		1	1		80	0	26.09	120
1	0	1	1		100	0	0	76.92		1	1	1	1		200	0	200	66.67		1	1		1	0	1	1		100	0	66.67	172.7		1	0	1	1		150	0	50	0		1	1		60	0	43.48	20
1	0	1	1		153.49	0	37.21	15.38		1	1	1	0		250	0	300	0					1	0	1	1		138.1	14.29	14.29	36.4		1	0	1	1		150	0	150	50					100	0	98.55	0
1	0	1	1		111.63	0	27.91	38.46		1	1	1	0		250	0	200	0					1	0	1	1		95.24	0	71.43	100		1	0	1	1		0	0	150	150					100	0	19.35	0
1	0	1	1		18.6	0	232.56	38.46		1	0	1	0		100	0	150	33.33					0	0	1	1		33.33	0	42.86	172.7		1	0	0	1		200	0	100	0					60	0	0	0
1	0	1	1		79.07	0	46.51	11.54		1	0	1	0		100	0	200	33.33					1	0	1	1		85.71	0	85.71	154.5		1	0	0	1		100	0	50	0					120	0	32.26	0
1	0	1	1		186.05	0	79.07	30.77		1	0	1	0		0	0	50	0					1	0	1	1		100	0	90.48	100		1	0	0	1		200	0	0	200					320	0	154.84	0
1	0	1	1		74.42	0	79.07	38.46		1	0	1	0		100	0	150	0					1	0	1	1		128.57	0	166.67	227.3		1	0	0	1		0	0	200	100					287.5	0	32.26	0
1	0	1	1		46.51	0	162.79	7.69		1	0	1	0		100	0	100	0					1	0	1	1		114.29	0	80.95	190.9		1	0	0	1		150	0	200	50					125	0	118.18	0
1	0	1	1		158.14	0	60.47	19.23		1	0	1	0		0	0	0	33.33					1	0	0	1		100	0	0	72.7		1	0	0	1		300	0		0					62.5	0	36.36	25
1	0	1	0		60.47	0	41.86	0		1	0	1	0		50	0	0	0					1	0	1	1		28.57	0	89.8	163.6		1	0	0	1		100	0		50					137.5	0	154.55	137.5
1	0	1	0		46.51	0	172.09	0		1	0	1	0		200	0	0	0					1	1	1	1		4.76	0	61.2	100		1	0	0	1		100	0		0					225	0	150	75
1	0	1	0		139.53	0	18.6	0		1	0	1	0		0	0	200	33.33					1	0	1	1		38.1	0	81.6	81.8		1	0	0	1		100	0		0					75	0	136.36	12.5
1	0	1	1		88.37	0	69.77	12.5		1	0	1	0		100	0	200	0					1	0	1	1		147.62	0	24.5	118.2		1	0	0	0		150	0		50					62.5	0	22.73	25
1	0	1	1		116.28	0	60.47	17.19		1	0	1	0		0	0	100	0					1	0	1	1		57.14	0	65.3	18.2		1	0	0	0		50	0		150					25	0	31.82	12.5
1	0	0	1		162.79	0	0	4.69		1	0	1	0		150	0	200	0					1	0	1	1		152.38	0	20.4	272.7		1	0	0	0		150	0							537.5	0	27.27	112.5
1	0	0	1		75	0	183.33	25		1	0	1	0		0	0	150	0					1	0	1	1		119.05	0	61.2	327.3		1	0	1	0		100	0							0	0	63.64	0
1	0		1		150	0	83.33	9.38		1	0	1	0		50	0	0	0					1	0	1	1		16.3	0	20.4	72.7		1	0	1	0		0	0							35.14	0	54.55	0
1	0		1		50	0	66.67	21.88		1	0	1	0		200	0	150	0					1	0	1	1		98	0	77.6	0		1	0	1			200	0							108.11	0	195.74	0
0	0		1		145.83	0	29.17	15.63		1	0	0	0		0	0	100	0					1	0	1	1		61.2	0	16.3	35.9		1	0	1			0	0							91.89	0	93.62	0
1	0		1		79.17	0	41.67	21.88		1	0	0	0		200	0	100	66.67					1	0	1	1		61.2	0	28.6	112.8		1	0	1			200	0							10.81	0	25.53	16.22
1	0		1		129.17	0	112.5	15.63		1	0	0	1		50	0	200	0					1	0	0	1		102	9.1	0	0		1	0	1			0	0							197.3	0	46.81	13.51
1	0		1		70.83	0	145.83	9.38		1	0	0	1		300	50	0	33.33					1	0	0	1		212.2		0	20.5		1	0	1			0	0							29.73	0	114.89	43.24
1	0		1		179.17	0	50	15.63		1	0	1	1		150	100	150	0					1	0		0		110.2			0		1	0	1			150	0							54.05	0	76.6	21.62
1	0		1		95.83	0	79.17	26.56		1	0	1	1		150	50	200	0					1	0		0		126.5			20.5		1	0	1			300	0							216.22	0	200	18.92
1	0		0		104.17	0	29.17	0		1	0	1	1		100	0	0	133.33					1	0		0		110.2			61.5		1	0	1			150	0							148.65	0	89.36	5.41
1	0		1		93.33	0	100	26.67		1	1	1	1		0	0	150	66.67					1	0		0		53.1			0		0	0	1			100	0							116.22	0	93.62	16.22
1	0		1		30	0	46.67	13.33		1	0	1	1		200	0	50	133.33					1	0		0		63.6			0		0	0	1			200	0							130.43	0	12.77	5.41
1	0		1		26.67	0	86.67	200		1	0	1	1		0	0	100	166.67					1	0				0					0	0	1			50	0							52.17	0	60	13.51
1	0		1		106.67	0	123.33	93.33		1	0	1	1		0	0	100	166.67					1	0				145.5					0	0	1			100	50							57.97	0	70	0
1	0		1		163.33	0	100	293.33		1	0	1	1		200	0	50	166.67					1	1				109.1					1	0	1			50	0							69.57	0	340	0
1	0		1		160	0	106.67	200		1	0	1	1		150	0	150	66.67					1					100					1	0	1			100	0							144.93	0	90	0
1	0		1		206.67	0	70	93.33		1	0	1	1		250	0	200	0					1					45.5					1	0	1			0	50							159.42	0	60	0
1	0		1		56.67	0	53.33	106.67		1	0	1	1		200	0	0	66.67					1					109.1					1	0	1			0	0							0	0	48.65	0
1	0		1		73.33	0	46.67	66.67		1	0	1	1		50	0	150	0					1					118.2					1	0	1			250	0							109.68	45.16	40.54	0
1	0		1		173.33	0	140	93.33		1	0	1	1		150	0	0	33.33					1					118.2					1	0	1			0	0							96.77	0	64.86	0
1	0		1		63.16	0	121.05	66.67		1	0	1	1		0	0	50	133.33					1					72.7					1	0	0			0	0							96.77	0	54.05	0
1	0		1		257.89	0	78.95	80		1	0	1	1		0	0	100	0					1					9.1					1	0	0			100	0							83.87	0	78.38	0
1	0		1		84.21	0	94.74	26.67		1	0	1	1		250	0	150	0					1					51.3					1	0	0			100	0							51.61	0	54.05	0
1	0		1		226.32	0	78.95	66.67		1	0	1	0		0	0	50	66.67					1					15.4					1	0	0			150	0							225.81	0	13.51	0
1	0		1		84.21	0	263.16	266.67		1	0	1	0		0	0	150	0					1					400					1	0	0			150	0							154.84	0	51.35	0
1	0		1		89.47	0	157.89	440		1	0	1	0		250	0	50						1					61.5					1	0	0			200	50							161.29	0	43.24	7.69
1	0		1		73.68	0	142.11	200		1	0	1			200	0	100						1					241					1	0	0			200	0							103.23	0	24.32	65.38
1	0		1		142.11	0	47.37	293.33		1	0	1			100	0	100						1					41					1	0				200	50							154.55	0	21.62	57.69
1	0		1		110.53	0	168.42	575		1	0	1			50	0	75						1					184.6					1	0				100	0							77.27	0		38.46
1	0		1		184.21	0	142.11	300		1	0	1			100	0	75						1					138.5					1	0				150	0							113.64	0		34.62
1	0		1		173.13	0	38.81	625		1	0	1			250	0	100						1										1	0				150	0							77.27	0		23.08
1	0		1		80.6	0	32.84	150		1	0	1			200	0	100						1										1	0				100	50							90.91	0		11.54
1	0		1		146.27	0	107.46	75		1	0	1			200	0	0						1										1	0				100	0							45.45	0		0
1	0		1		98.51	0	14.93	75		1	0	1			100	0	100						1										1					100	0							109.09	0		0
1	0		1		59.7	0	41.79	200		1	0	1			150	0	75						1										1					100	100							136.36	0		0
1	0		1		113.43	0	44.78	300		1	0	1			100	0	100						1										1					100	50							109.09	0		0
1	0		1		41.79	0	17.91	400		1	0	1			50	0	50						1										1					200	0							54.55	0		0
1	0		1		107.46	0	23.88	425		1	0	1			150	0	75						1										1					200	0							127.66	0		0
1	0		1		101.49	0	65.67	350		1	0	1			250	0	125						1										1					100	0							123.4	0		0
1	0		0		0	0	35.82	0		1	0	1			100	50	75						0										1					100	0							191.49	0		0
1	0									1	0	0			100	100	100						1										1					150								42.55	0		0
1	0									1	1	1			0	0	100						1										1					200								140.43			0
1	0									1	0	1			100	0	125						1										1					150								76.6			0
1	0									1	0	1			0	0	100						1										1					50								59.57			0
1	0									1	0	1			0	0	250						1										1					50								255.32			0
1	0									1	0	1			50	0	100						1										1					50								68.09			0
1	0									1	0	1			100	0	50						1										1					100								42.55			0
1	0									1	0	1			200	0	100						1										1					50								80			0
1	0									1	0	1			125	0	150																1					150								90			0
1	0									1	0	1			100	0	100																1					200								0			0
1	0									1	0	1			75	0	200																1					200								110			0
1	0									1	0	1			150	0	100																1					100								250			0
1	0									1	0	1			125	0	200																1					150								240			0
1	0									1	0	1			25	0	250																1					50								100			0
1	0									1	0	1			75	0	250																1					200								180			0
1	0									1	0	1			125	0	200																1					150								100			0
1	0									1	0	1			50	0																	1					100								50			35.14
0	0									1	0	1			100	0																	1					50								27.03			21.62
1	0									1	0	1			100	0																	1					0								121.62			8.11
1	0									1	0	0			0	0																	1					100								135.14
1	0									1	0	0			25	0																	1					0								32.43
1	0									1	0	0			75	0																	1					50								108.11
1	0									1	0	0			75	0																	1					50								62.16
1	0									1	0	0			125	100																	1					300								116.22
1	0									1	0	1			100	25																	1					50								100
1	0									1	0	1			100	25																	1					0								29.73
1	0									1	0	1			0	25																	1					0								54.05
1	0									1	0	1			100	0																	1					50								143.24
1	0									1	0	1			50	0																	1					150
1	0									1	0	1			0	0																	1					100
1	0									1	0	1			100	0																	1					50
1	0									1	0	1			100	0																						50
1	0									1	0	0			100	0																						0
1	0									1	0	0			50	0																						100
1	0									1	0	0			150	0																						200
1	0									1	0	0			200	0																						50
1	0									1	0	0			50	0																						150
1	0									1	0	0			50	0																						200
1	0									1	0	0			200	0																						0
1	0									1	0	0			200	0																						100
1	0									1	0	0			0	0																						0
1	1									1	0	0			150	0																						100
1	0									1	0	0			200	0																						100
1	0									1	0	0			100	0																						50
1	0									1	0	0			100	0																						150
1	0									1	0	0			50	0																						150
1	0									1	0	0			50	0																						200
1	0									1	0	1			50	0																						150
1	0									1	0	1			250	50																						100
1	0									1	0	1			150	50																						0
1	0									1	1	1			150	100																						50
1	0									1	1	1			100	50
1	0									1	1	1			50	50
1	0									1	1	1			100	100
1	0									1	1	1			100	0
1	0									1	1	1			50	0
1	0									1	1	1			100	0
1	0									1	0	1			0	0
1	0									1	0	1			0	0
1	0									1	0	1			50	0
1	0									1	0	1			150	0
1	0									1	0	1			50	0
1	0									1	0	1			150	0
1	0									1	0	1			0	0
1	0									1	0	1			200	0
1	0									1	0	1			200	0
1	0									1	0	1			50	0
1	0									1	0	1			100	0
1	0									1	0	1			100	0
1	0									1	0	1			50	0
1	0									1	0	1			0	0
1	0									1	0	1			250	0
1	0									1	0	1			150	0
1	0									1	0	1			200	0
1	0									1	0	1			150	0
1	0									1	0	1			100	0
1	0									1	0	1			150	0
1	0									1	0	1			250	0
1	0									1	0	1			100	0
1	0									1	0	0			150	0
1	0									1	0	0			100	0
1	0									1	0	0			200	0
1	0									1	0	0			100	0
1	0									1	0	1			200	0
1	0									1	0	1			100	0
1	0									1	0	1			50	0
1	0									1	0	1			50	0
1	0									1	0	1			50	0
1	0									1	0	1			100	0
1	0									1	0	1			0	0
1	0									1	0	1			200	0
1	0									1	0	1			100	100
1	0									1	0	1			100	50
1	0									1	0	1			150	50
1	0									1	0	1			50	50
1	0									1	0	1			100	50
1	1									1	0	1			150	50
1	0									1	0	1			200	0
1	0									1	0	1			100	0
1	0									1	0	1			150	0
1	0									0	1	1			200	0
0	0									0	1	1			150	0
1	0									1	1	1			50	0
1	0									1	1	1			66.67	0
1	0									1	1	1			33.33	0
1	0									1	0	1			100	0
1	0									1	0	1			66.67	0
1	0									1	0	1			100	0
1	0									1	0	1			166.67	0
1	0									1	0	1			66.67	0
1	0									1	0	1			33.33	0
1	0									1	0	1			33.33	0
1	0									1	0	1			100	0
1	0									1	0	1			100	0
1	0									1	0	0			133.33	0
1	0									1	0				133.33	0
1	0									1	0				100	0
1	0									1	0				100	0
1	0									1	0					0
1	0									1	0					0
1	0									1	0					0
1	0									1	0					0
1	0									1	0					0
1	0									1	0					0
1	0									1	0					33.33
0	0									1	0					33.33
0	0									1	0					0
1	0									1	0					0
1	0									1	0					0
1	1									1	0					0
1	0									1	0					0
1	0									1	0					0
1	0									1	1					0
1	0									1	1					0
1	0									1	1					0
1	0									1	1					0
1	0									1	0					0
1	0									1	0					0
1	0									1	0					0
1	0									1	0					0
1	0									1	0					0
1	0									1	0					0
1	1									1	0					0
1	0									1	0					0
1	0									1	0					0
1	0									1	0					0
0	0									1	0					0
0	0									1	0					0
0	0									1	0					0
1	0									1	0					0
1	0									1	0
1	0									1	0
1	0									1	1
1	0									1	0
1	0									1	0
1	0									1	0
1	0									1	0
1	0									1	0
1	0									1	0
1	0									1	0
1	0									1	0
0	0									1	0
1	0									1	0
1	1									1	0
1	0									1	0
1	0									1	0
1	0									1	0
1	0									1	1
1	0									1	1
1	0									1	1
1	0									1	1
1	0									1	0
1	0									1	0
1	0									1	0
1	0									1	0
1	0									1	0
1	0									1	0
0	0									1	0
1	0									1	0
1	0									1	0
1	0									1	0
1	0									1	0
1										1	0
1										1	0
1										1	0
1										1	0
1										1	0
1										0	0
1										0	0
1										1	0
1										1	0
1										1	0
1										1	0
1										1	0
1										1	0
1										1	0
1										1	0
1										1	0
1										1	0
1										1	0
1										1	0
1										1	0
1										1	1
1										1	0
1										1	0
1										1	0
1										1	0
0										1	0
1										1	0
1										1	0
1										1	0
1										1	0
1										1	0
1										1	0
1										1	0
1										1	0
1										1	0
1										1	0
1										1	0
										1	0
										1	0
										1	0
										1	0
										1	0
										0	1
										0	1
										0	0
										0	0
										0	0
										0	0
										0	0
										0	0
										0	0
										0	0
										1	0
										1	0
										1	0
										1	0
										1	0
										1	0
										1
										1
										1
										1
										1
										1
										1
										1
										1
										1
										1
										1
										1
										1
										1
										1
										1
										1
										1
										1
										1
										1
										1
										1
										1
										1
										1
										1
										1
										1
										1
										1
										1
										1
										1
										1
										1
										1
										1
										1
										1
										1
										1
										1
										1
										1
										1
										1
										1
										1
										1
										1
										1
										1
										1
										1
										1
[truncated: 10 more columns]

## Sheet: Figure 6
Fig. 6A
Bam> dcr2	Bam> dcr2 dNAA20 RNAi
100	144.23
113.71	141.74
69.78	216.43
126.4	211.1
100	176
82.8	230.4
93.76	215.03
107.46	206.13
100	224.99
Fig. 6B
Bam> dcr2	Bam> dcr2 dNAA20 RNAi
85.5	127.7
118.4	165.9
100	176.2
108.9	225
100	224
63.5	180.5
Fig. 6C
nos> flp	nos> flp dNAA20 FRT
100	146.32
100	128.07
100	186.93
Fig. 6D
Bam> dcr2	Bam> dcr2 dNAA20 RNAi	Bam> dcr2 dNAA20 RNAi + dNAA20 Rescue
96.5	280.4	120.2
100	227.3	147.8
116.9	185.6	165.1
Fig. 6E
Bam> dcr2	Bam> dcr2 dNAA20 RNAi	Bam> dcr2 dNAA20 RNAi + dNAA20 Rescue ERY
93.76	215.03	172.01
107.46	206.13	196.68
100	224.99	223.35
Fig. 6F
Bam> dcr2	Bam> dcr2 dNAA20 RNAi	Bam> dcr2 dNAA20 RNAi + dNAA20 Rescue FN
107.2	240.2	262.6
100	254.8	258.9
94	338.3	246.4
Fig. 6G
Bam> dcr2	Bam> dcr2 dNAA25 RNAi
104.7	150
100	142.6
96.6	164.2

## Sheet: Figure 7
Fig. 7A				Fig. 7B				Fig. 7C				Fig. 7E				Fig. 7F				Fig. 7G				Fig. 7H				Fig. 7J				Fig. 7K				Fig. 7L
Bam> dcr2	Bam> dcr2 dNAA20 RNAi	Bam> dcr2 dNAA20 RNAi + dUBR1 RNAi		Bam> dcr2	Bam> dcr2 dNAA20 RNAi	Bam> dcr2 dNAA20 RNAi + dUBR1 RNAi		Bam> dcr2	Bam> dcr2 dNAA20 RNAi	Bam> dcr2 dNAA20 RNAi + dUBR1 RNAi		Bam> dcr2	Bam> dcr2 dNAA20 RNAi	Bam> dcr2 dNAA20 RNAi + dUBR1 RNAi		Bam> dcr2	Bam> dcr2 dNAA25 RNAi	Bam> dcr2 dNAA25 RNAi + dUBR1 RNAi		Bam> dcr2	Bam> dcr2 dNAA25 RNAi	Bam> dcr2 dNAA25 RNAi + dUBR1 RNAi		Bam> dcr2	Bam> dcr2 dNAA25 RNAi	Bam> dcr2 dNAA25 RNAi + dUBR1 RNAi		Bam> dcr2	Bam> dcr2 dNAA25 RNAi	Bam> dcr2 dNAA25 RNAi + dUBR1 RNAi		Bam> dcr2	Bam> dcr2 dNAA20 RNAi	Bam> dcr2 dNAA20 RNAi + dUBR1 RNAi		Bam> dcr2	Bam> dcr2 dNAA20 RNAi	Bam> dcr2 dNAA20 RNAi + dUBR1 RNAi
1	0	0		75.86	0	0		1	1	1		250	50	150		1	0	0		140	0	8		1	0	1		133.333	33.3333	40		126.4	211.1	149.4		108.9	225	111.3
1	0	0		89.66	0	0		1	1	1		150	50	100		1	0	0		0	0	16		1	0	1		133.333	100	80		100	176	90.2		100	224	124.2
1	0	0		62.07	0	0		1	1	1		200	50	50		1	0	0		0	0	240		1	0	1		166.667	33.3333	120		82.8	230.4	114.7		63.5	180.5	178.5
1	0	1		151.72	0	68.97		1	1	1		200	50	150		1	0	0		40	0	0		1	0	1		66.6667	0	80
1	0	1		75.86	0	20.69		1	1	1		100	0	100		1	0	0		80	0	0		1	0	1		100	0	80
1	0	1		241.38	0	62.07		1	0	1		150	0	50		1	0	0		120	0	0		1	0	1		66.6667	0	40
1	0	1		117.24	0	34.48		1	0	1		100	0	0		1	0	0		130	0	0		1	0	1		133.333	0	160
1	0	1		117.24	0	13.79		1	0	1		0	0	0		1	0	0		300	0	0		1	0	1		66.6667	0	80
1	0	1		110.34	0	62.07		1	0	1		50	0	0		1	0	0		0	0	0		1	0	1		166.667	0	160
1	0	1		75.86	0	41.38		1	0	0		100	0	0		1	0	0		0	0	0		1	0	1		100	0	120
1	0	0		164.71	0	0		1	0	0		50	0	0		1	0	0		104	0	0		1	0	1		133.333	0	0
1	0	0		137.25	0	0		1	0	0		250	0	0		1	0	0		104	0	0		1	0	1		66.6667	0	0
1	0	0		133.33	0	0		1	0	0		250	0	0		1	0	1		152	0	0		1	0	1		66.6667	0	40
1	0	0		176.47	0	0		1	0	0		150	0	0		1	0	1		104	0	0		1	0	0		33.3333	0	200
1	0	0		19.61	0	0		1	0	0		100	0	0		1	0	1		16	0	0		1	0	0		66.6667	0	120
1	0	0		11.76	0	0		1	0	0		0	0	0		0	0	1		8	0	0		1	0	0		66.6667	0	160
1	0	0		27.45	0	0		1	0	0		0	0	0		0	0	1		128	0	0		1	0	0		100	0	80
1	0	1		90.2	0	27.45		1	0	1		100	0	0		1	0	1		96	0	0		1	0	0		133.333	0	0
1	0	1		168.63	0	47.06		1	0	1		0	0	0		1	0	1		165.4	0	3.8		1	0	0		100	0	40
1	0	1		66.67	66.67	11.76		1	0	1		150	0	0		1	0	1		184.6		80.8		1	0	0		66.6667	0	40
1	0	1		78.43	66.67	15.69		1	0	1		100	0	0		1	0	0		69.2		61.5			0	0		40	0	0
1	0	1		109.8	66.67	7.84		1	0	1		200	0	0		1	0	0		53.8		11.5			0	0		80	40	0
1	0	1		0	0	39.22		1	1	1		250	0	0		1	0	0		130.8		23.1			0	0		80	0	160
1	0	1		82.35	0	70.59		1	1	1		100	0	0		1	0	0		38.5		26.3			0			80	0	120
1	0	1		266.67	0	35.29		1	1	1		250	0	0		1	0	0		130		0			0			200	0	120
0	0	1		188.24	19.05	54.9		1	1	1		100	0	50		0	0	0		100		0			0			40	0	120
1	0	1		255.56	0	39.22		1	1	1		150	0	50		0	0	0		160		0			0			40	0	0
1	0	1		0	0	35.29		1	1	1		50	0	100		1	0	0		90		0			0			120	0	0
1	0	1		133.33	0	27.45		1	1	1		150	50	0		1	0	0		60		0			0			120	0	0
1	0	1		100	0	19.61		1	1	1		100	50	0		1	0	0		157.9		0						40	0	120
1	1	1		233.33	0	23.53		1	1	1		0	0	0		1	0	0		110.5		0						80	0	160
1	1	1		188.89	0	31.37		1	1	1		0	0	0		1	0	0		100		0						40	0	200
1	1	1		88.89	0	58.82		1	0	1		150	0	0		1		0		0								80	0	120
1	1	1		188.89	0	50.98		1	0	1		50	0	0		1		0		0								200	0	160
1	0	1		11.11	0	62.75		1	0	1		100	0	0		1		0										80	0	160
1	0			111.11	0			1	0	1		100	0	50		1		0										120	0
1	0			266.67	0			1	0	1		50	0	0		1		1										80	0
1	0			11.11	0			1	0	1		0	0	0		1												80	0
1	0			33.33	0			1	0	1		200	0	50		1												120	0
1	0			44.44	0			1	0	1		250	0	0		1												120	0
1	0			55.56	0			1	0	0		100	0	250		0												0	0
1	0			28.57	0			1	0	0		50	0	100		0												200	0
1	0			114.29	0			1	0	0		50	0	0		0												200
1	0			71.43	0			1	0	0		250	0	0		1												160
1	0			128.57	0			1	0	0		150	0	100		1												120
1	0			128.57				1	0	1		50	0	0		1												120
1	0			142.86				1	0	1		100	0	0		0												160
1	0			71.43				1	0	1		150	0	0		0												160
1	0			85.71				1	0	1		50	0	0
1	0			133.33				1	0	1		100	0	50
0	0			85.71				1	0	1		150	0	0
1	0			133.33				1	0	1		150	0	50
1	0			100				1	0	1		100	0	100
1				91.67				1	1	1		150	0	0
1				175				1	1	1		100	0	0
1				141.67				1	1	1		50	0	50
1				216.67				1	0	1		0	0	100
1				0				1	0	1		100	0	100
1				41.67				1	0	1		100	0	0
1				250				1	0	1		150	0	0
1				116.67				1	0	1		0	0	0
1				191.67				1	0	1		100	0	100
1				66.67				1	0	1		150	0	0
1				25				1	0	1		100	0	50
1				100				1	0	1		0	0	0
1				91.67				1	0	0		150	0	0
1				16.67				1	0	0		250	0	0
1				41.67				1	0			150	0	0
1								1	0			150	100	100
1								1	0			100	0	100
1								1	0			100	0	100
1								1	0			50	0	0
1								1	0			100	0	0
1								1	0			150	0	0
1								1	0			200	0	100
1								1				50	0	0
1								1				200	0	33.33
0								1				100	0	66.67
								1				50	0	0
								1				100	0	100
								1				200	0	33.33
								1				150	0	33.33
								1				50	0	0
								1				250	0	33.33
								1				100	0	66.67
								1				150	0	0
								1				0	50	0
								1				50	0	0
								1				50	0	0
								1				250	0	0
								1				200	33.33	66.67
								0				50	0	33.33
												50	0	0
												100	0	0
												100	0
												150	0
												100	0
												33.33	0
												0	33.33
												100	0
												66.67	0
												100	0
												66.67	0
												133.33	0
												66.67	0
												100	33.33
												133.33	0
												66.67	0
												100	0
												100	0
												133.33	0
												66.67	33.33
												0	0
												0	0
												133.33	0
												100	0
												100	0
												166.67	0
												100	0
												100	0
												100	0
												100	33.33
												133.33	0
												100	0
												100	0
												166.67	0
												133.33
												166.67
												166.67
												100
												100
												166.67
												100
												100
												200
												166.67
